# Supplementary material for: Application of RNA-Based Next-Generation Sequencing Fusion Assay for Hematological Malignancies
Source: Int J Mol Sci. 2025 Jan 7;26(2):435. doi: 10.3390/ijms26020435 (PMC11765404; doi:10.3390/ijms26020435)
Supplement: Supplementary file 1 [file ijms-26-00435-s001.zip]

Archive with 1 entries (1 files):
- ijms-3372926-supplementary.pdf
